# Supplementary material for: Regional IVIM-DWI Abnormalities in Normal-Appearing White Matter and Lesion Tissue in Relapsing–Remitting Multiple Sclerosis
Source: J Clin Med. 2026 Jul 13;15(14):5493. doi: 10.3390/jcm15145493 (PMC13412639; doi:10.3390/jcm15145493)
Supplement: Supplementary file 1 [file jcm-15-05493-s001.zip]

Archive with 1 entries (1 files):
- jcm-4411696-supplementary.pdf
